# Supplementary material for: PAX8 lineage-driven T cell engaging antibody for the treatment of high-grade serous ovarian cancer
Source: Sci Rep. 2021 Jul 21;11:14841. doi: 10.1038/s41598-021-93992-1 (PMC8295318; doi:10.1038/s41598-021-93992-1)
Supplement: Supplementary file 1 — Supplementary Tables. [file 41598_2021_93992_MOESM1_ESM.xlsx]

## Sheet: Supplemental Table 1
Supplemental Table 1: NHP study design and animal allocation
Group	Number of Males	Animal Numbers	Test Article	Dose Level (mg/kg/dose)	Dose Concentration
					(mg/mL)
1	1	P0001	QZC131	0.3	0.3
			(CD3-LYPD1, low affinity)
2	2a	P0101, P0102	QZC131	3	3
			(CD3-LYPD1, low affinity)
3	1a	P0201	VHP354	0.1	0.1
			(CD3-LYPD1, high affinity)
4	2a	P0301, P0302	QZC131	1	1
			(CD3-LYPD1, low affinity)

## Sheet: Supplemental Table 2
Supplemental Table 2: Summary of Hematology and Clinical Chemistry Effects for NHP toxicology study
VHP354	Animal P0201
	0.1 mpk
Amylase	2.5x
Lipase	4x
CRP	(+)4759
Albumin	(-)29
Total bilirubin	(+)450
ALT	2.7x
AST	2.5x
CK	5.6x
Calcium	(-)15
Magnesium	(-)35
Sodium	(-)10
Choride	(-)10
Lymphocyte counts	(-)84
QZC131	Animal P0001	Animal P0301/P0302	Animals P0101/P0102
	0.3 mpk	1 mpk	3 mpk
Amylase	2.5x
Lipase	4x
CRP	(+)4759	(+)3229 (2/2)	(+)5118 (2/2)
Albumin	(-)29	(-)18 (1/2)
Total bilirubin	(+)450
ALT	2.7x
AST	2.5x
CK	5.6x
Calcium	(-)15
Magnesium	(-)35
Sodium	(-)10		(-)7 (2/2)
Choride	(-)10
Lymphocyte counts	(-)66	(-)38	(-)69

## Sheet: Supplemental Table 3
Supplemental Table 3: Magnitudes cytokine increase for test article-related changes by animal
Test Article	QZC131	QZC131	QZC131	VHP354
mg/kg/dose	0.3	1	3	0.1
Dose Group (#animals)	1 (1)	4 (2)	2 (2)	3 (1)
IL-6; 6 h	25	87.5/149.1	125.9/59.5	1429.3
IL-6; 24 h	2	-	2.4/7.1	41.7
MCP1; 6 h	20.1	12.4/31.4	8.8/14.8	155.6
MCP1; 24 h	-	-	-/3.6	20.2
IL1RA; 6 h	38.4	92.1/52.6	20.7/96.5	120.6
IL-1RA; 24 h	2.8	3.2/2.5	-/8.3	38.7
IFNg; 6 h	2.5	-/18.3	17.4/34.9	74.8
IFN ; 24 h	-	-	-/2.0	7.5
IL17; 6h	3.2	4.1/11.8	2.5/2.0	9.3
IL12; 6 h	2.2	2.8/2.0	3.4/3.3	2.3
IL2; 6 h	2	2.0/31.1	-/-	TP*
IP10; 6 h	-	-	2.2/-	3.3

## Sheet: Supplemental Table 4
Supplemental Table 4: NHP Toxicology Study PK parameters
Table 4.	Dose	t1/2,terminal	Cmax	Dose Normalized Cmax	AUC∞	Dose Normalized AUC∞	CL (=Dose/AUC∞)	Vss
QZC131	mg/kg	h	µg/mL	kg/mL	h∙µg/mL	h∙kg/mL	mL/h/kg	mL/kg
P0001	0.3	58.1	11.7	0.0391	458	1.53	0.655	43.6
P0101	3	50.6	144	0.0482	4660	1.55	0.644	30.1
P0102	3	47.8	144	0.0481	3440	1.15	0.872	29.3
Mean		49.2	144	0.0481	4050	1.35	0.758	29.7
P0301	1	54.1	45.2	0.0452	1190	1.19	0.841	39.9
P0302	1	71.4	33.5	0.0335	1070	1.07	0.937	59.3
Mean		62.7	39.3	0.0393	1130	1.13	0.889	49.6
Overall Mean		56.4 ± 9.22		0.0428 ± 0.00636		1.30 ± 0.226	0.790 ± 0.133	40.5 ± 12.2
VHP354	0.1	18.1	3.31	0.0331	69.4	0.694	1.44	36
P0201

## Sheet: Supplemental Table 5
Supplemental Table 5. Activity of dosed test article from residual serum samples over time
Test Article	QZC131	QZC131	VHP354
mg/kg/dose	3	3	0.1
Animal	101	102	201
In vitro control	28.6 pM	28.6 pM	0.6 pM
IC50; 0.5 h	39.4 pM	6.4 pM	0.8 pM
IC50; 24 h	19.3 pM	31.9 pM	1.3 pM
IC50; 72 h	ND	5.0 pM	N/A
IC50; 168 h	ND	ND	N/A
In vitro control	59.6%	59.6%	64.4%
Amax; 0.5 h	0.453	0.445	0.629
Amax; 24 h	0.54	0.533	64.0%
Amax; 72 h	0.32	0.527	N/A
Amax; 168 h	0.23	0.338	N/A
IC50 fold change
24 h	0.5	5	1.5
72 h	ND	0.8	N/A
168 h	ND	ND	N/A
Amax fold change
24 h	0.8	0.8	1
72 h	ND	0.8	N/A
168 h	ND	1.3	N/A
